# Supplementary material for: The Iron-Sulfur Flavoprotein DsrL as NAD(P)H:Acceptor Oxidoreductase in Oxidative and Reductive Dissimilatory Sulfur Metabolism
Source: Front Microbiol. 2020 Oct 16;11:578209. doi: 10.3389/fmicb.2020.578209 (PMC7596348; doi:10.3389/fmicb.2020.578209)
Supplement: Supplementary Dataset S1 — DsrA tree in Newick format. [file Table_1.doc]

(((((((((((((((((((Thiocapsa_rosea_ABX82435,Thiocapsa_rosea_WP_120797924)0.7900,Thiocapsa_marina_5811_EGV17856)0.8100,Thiocystis_violascens_DSM_198_AFL72603)0.0900,Thioflavicoccus_mobilis_8321_AGA89018)0.0100,(Thermochromatium_tepidum_ATCC_43061_QGU33167,(Allochromatium_vinosum_DSM_180_DsrA,Thiorhodococcus_drewsii_AZ1_EGV31414)0.1700)0.2400)0.0600,Marichromatium_purpuratum_984)0.0600,Thiorhodovibrio_sp._970_EIC21200)0.5700,partial_Achromatium_sp._WMS3_KOR29832)0.3500,Gammaproteobacteria_bacterium_RIFOXYD12_FULL_61_37_OGT90896)0.7900,(Thiofilum_flexile,(Thiolinea_disciformis_WP_020397046,(Thiothrix_caldifontis_WP_093069485,Thiothrix_nivea_DSM_5205_EIJ36268)1.0000)0.8400)1.0000)0.6800,(Thioalkalivibrio_halophilus_WP_077243619,(Thioalkalivibrio_sulfidiphilus_HL-EbGr7_ACL73265,(Thioalkalivibrio_nitratireducens_DSM_14787,Thioalkalivibrio_paradoxus_ARh_1_AHE98850)1.0000)0.6500)1.0000)0.7900,(Candidatus_Muproteobacteria_bacterium_RBG_16_65_31_OGI43545,(Candidatus_Muproteobacteria_bacterium_RIFCSPHIGHO2_01_FULL_61_200_OGI57758,(Candidatus_Muproteobacteria_bacterium_RIFCSPHIGHO2_12_FULL_60_33_OGI55119.1,Candidatus_Muproteobacteria_bacterium_RIFCSPLOWO2_01_FULL_60_18_OGI50068)0.3700)1.0000)1.0000)0.3700,(Thiolapillus_brandeum_HEC07783,Thiolapillus_brandeum_WP_041068924)1.0000)0.6600,((Alkalilimnicola_ehrlichii_WP_011629393,Halorhodospira_halophila_SL1_ABM62715.1)0.8900,(Thioploca_ingrica_WP_045472702,('endosymbiont of Riftia pachyptila (vent Ph05) EGV52261',Solemya_velesiana_gill_symbiont_WP_078485889)1.0000)0.2900)0.1400)0.1400,(Candidatus_Muproteobacteria_bacterium_RIFCSPHIGHO2_02_FULL_65_16_OGI48545,Thioalkalivibrio_nitratireducens_DSM_14787_AGA33428)1.0000)0.0100,(((Magnetospirillum_gryphiswaldense_MSR-1_AVM74983,Magnetospirillum_magneticum_AMB-1_BAE52171)1.0000,(Magnetovibrio_blakemorei_OEJ68379,Myxococcales_bacterium_RJO72424.1)0.7600)0.7200,(Ruegeria_marisrubri_WP_068345834,(Rhodobium_orientis_RAI27226,(Methylacidiphilales_bacterium_isolate_SM1_5_30_NJL06922.1,(Rhodoblastus_acidophilus_MTV29760,Rhodomicrobium_vannielii_ATCC_17100_ADP69879)0.5500)0.9100)0.5300)0.9900)0.3800)0.1300,(((Candidatus_Ruthia_magnifica_str._Cm_ABL02586,Candidatus_Vesicomyosocius_okutanii_WP_011930170)1.0000,Endosymbiont_of_Bathymodiolus_sp.)0.3000,((((Thiobacillus_denitrificans_ATCC_25259_AAZ97262,Thiobacillus_thioparus_WP_018508155)0.7700,(Thiobacillus_denitrificans_ATCC_25259_AAZ98438,Thiobacillus_thioparus_WP_018507220)0.9900)0.8600,(Thiobacillus_denitrificans_ATCC_25259_AAZ97322,Thiobacillus_thioparus)1.0000)0.9400,(((Sulfuricella_denitrificans_skB26_BAN35885,Sulfuricella_denitrificans_skB26_BAN36518)1.0000,Sulfurirhabdus_autotrophica_WP_124948113)0.5700,((Sideroxydans_lithotrophicus_WP_013029817.1,Sulfuritalea_hydrogenivorans_WP_041098218)0.5300,(Thermomicrobiales_bacterium_TXG81337.1,(Burkholderiales_bacterium_JOSHI_001_EHR72145,Comamonadaceae_bacterium_SYSU_G00088_WP_119289920)1.0000)0.5200)0.9500)0.1500)0.9000)0.1600)0.5700,(((((((((Chlorobium_limicola_Frassati_KUL33298.1,Chlorobium_limicola_DSM_245_ACD89777)1.0000,Prosthecochloris_aestuarii_DSM_271_ACF45095)0.2500,Prosthecochloris_sp._GSB1_WP_094081607)0.5600,(Chlorobaculum_parvum_NCIB_8327_ACF10456,(Chlorobaculum_limnaeum_WP_069809880,(Chlorobaculum_tepidum_TLS_AAM72088,Chlorobaculum_tepidum_DsrA)1.0000)0.9800)0.9900)0.4700,(Chlorobium_chlorochromatii_CaD3_ABB29204,(Pelodictyon_phaeoclathratiforme_BU-1_ACF44516,Pelodictyon_luteolum_DSM_273_ABB22926)0.5800)0.2500)1.0000,(Prosthecochloris_sp._BS1,Prosthecochloris_marina_WP_110024135)1.0000)0.9600,((Deltaproteobacteria_bacterium_UBA9332_HBR59124,Deltaproteobacteria_bacterium_UBA12577_HCV44980)1.0000,(Deltaproteobacteria_bacterium_UBA8081,Verrucomicrobiales_bacterium_NAT181_MAW12573.1)1.0000)1.0000)0.6900,(((((Desulfopila_sp._IMCC35006_WP_136814833,Desulforhopalus_sp._IMCC35007_WP_136875451)1.0000,Desulfopila_sp._IMCC35008_WP_163338800.1)1.0000,(Desulfobulbaceae_bacterium_S3730MH12_OEU56215.1,Desulfobulbaceae_bacterium_S5133MH15_DsrA)1.0000)0.4700,(Desulfobacter_sp._ARS36_DsrA_MAF33453,Desulfobacterales_bacterium_HyVt-363_HEA67262)1.0000)1.0000,(Deltaproteobacteria_bacterium_UBA9617_HCP34913.1,Deltaproteobacteria_bacterium_NP955_MBP45436)1.0000)0.4400)0.8600,(Magnetococcus_marinus_MC-1_ABK44657,((Nitrospirae_bacterium_CG2_30_70_394_OIP66883_partial,Deltaproteobacteria_bacterium_CG_2015-19_70_48_partial_NCO58449.1)1.0000,(Deltaproteobacteria_bacterium_CG_2015-19_70_48_partial_NCO58381,Nitrospirae_bacterium_CG2_30_70_394_OIP63245_partial)0.9800)0.9600)0.2700)0.6200)0.9500,((((Nitrospinae_bacterium_UBA9963_HBA26579,Nitrospirae_bacterium_RBG_19FT_COMBO_42_15_OGW50296)0.3100,Nitrospirae_bacterium_CG2_30_53_67_OIP65750)0.9400,(Gaiellales_bacterium_SURF_19_RJQ47446,Gaiellales_bacterium_SURF_19_RJQ46361)0.7900)0.9800,Gammaproteobacteria_bacterium_RIFOXYD12_FULL_61_37_OGT90425)0.9600,((((Actinobacteria_bacterium_CG08_land_8_20_14_0_20_50_39_PIU27537,Actinobacteria_bacterium_CG2_30_50_142_OIO86554)1.0000,Gaiellales_bacterium_SURF_19_RJQ47454)1.0000,((Candidatus_Lambdaproteobacteria_bacterium_RIFOXYC1_FULL_56_13_OGH05672,Candidatus_Lambdaproteobacteria_bacterium_RIFOXYD2_FULL_50_16_OGG94094)1.0000,(((Candidatus_Desantisbacteria_bacterium_CG2_30_40_21_OIP40279,Candidatus_Desantisbacteria_bacterium_CG_4_8_14_3_um_filter_40_12_PIX17658.1)1.0000,(Nitrospirae_bacterium_CG_4_8_14_3_um_filter_50_41_PIW85962,(Nitrospirae_bacterium_CG08_land_8_20_14_0_20_52_24_PIS37298,(Nitrospirae_bacterium_CG2_30_53_67_OIP62034,Nitrospirae_bacterium_CG17_big_fil_post_rev_8_21_14_2_50_50_9_PIV84586)0.3100)0.9700)1.0000)0.8200,(((Deltaproteobacteria_bacterium_B64_G9_RLB58990,(Anaeromyxobacter_sp._RBG_16_69_14_OFX25124,(Acidobacteria_bacterium_37-71-11,Acidobacteria_bacterium_21-70-11_OYV97916)1.0000)0.7900)0.7400,(((((Acidobacteriia_bacterium_SbA2_SPE28135.1,Candidatus_Sulfopaludibacter_sp._SbA3_WP_105502650)1.0000,Candidatus_Sulfotelmatobacter_kueseliae_WP_106806340)0.9900,Deltaproteobacteria_bacterium_SpSt-825_HHS65186)0.8300,(Armatimonadetes_bacterium_CG2_30_66_41_OIO93156,Armatimonadetes_bacterium_CG2_30_66_41_OIP09161)1.0000)0.1300,(((Deltaproteobacteria_bacterium_RIFOXYA12_FULL_61_11_OGQ92598,Desulfobacteraceae_bacterium_E44_bin91_TES90132.1)0.9500,(Gemmatimonadales_bacterium_das_tool.cocacola.36_TFH67019.1,Planctomycetes_bacterium_RBG_13_63_9_OHB72516)0.7800)0.2600,(((((((Ignavibacteria_bacterium_RIFOXYC2_FULL_35_21_OGV21912.1,Ignavibacteria_bacterium_RIFOXYA2_FULL_35_10_OGU90178)0.3600,Ignavibacteria_bacterium_GWB2_35_12_OGU39476)1.0000,Bacteroidetes/Chlorobi_group_bacterium_ChocPot_Mid_ROL59225)1.0000,(Bacteroidetes/Chlorobi_group_bacterium_Naka2016_ROL57946,Bacteroidetes/Chlorobi_group_bacterium_MS-B_bin-24_ROL57994)1.0000)0.7600,(candidate_division_Zixibacteria_bacterium_SURF_9_RJP73758,(uncultured_sulfate-reducing_bacterium_CAJ31162.1,(candidate_division_Zixibacteria_bacterium_isolate_HyVt-29_HDL03320.1,Candidate_division_Zixibacteria_bacterium_HGW-Zixibacteria-1_PKK84345)1.0000)0.8700)0.5000)0.2500,((candidate_division_Zixibacteria_bacterium_isolate_KS3-K099_NIP41363.1,candidate_division_Zixibacteria_bacterium_isolate_SpSt-1246_HER00053)1.0000,Deltaproteobacteria_bacterium_ADurb.Bin207_OQB08249.1)0.4400)0.1900,(Candidatus_Schekmanbacteria_bacterium_RBG_13_48_7_OGL46671,Candidatus_Omnitrophica_bacterium_SURF_12_RJP18719)0.5000)0.3600)0.1300)0.1300)0.7300,(Desulfovibrio_vulgaris_DsrA,(Desulfopila_sp._IMCC35008_WP_163337031,(Desulfobulbaceae_bacterium_S5133MH15_OEU46414,(Desulforhopalus_sp._IMCC35007_WP_136870271,Desulfopila_sp._IMCC35006_WP_136814670)0.9100)0.9900)1.0000)1.0000)0.0000)0.0400)0.0400)0.8100,((Desulfurella_multipotens_SDB96348,Desulfurella_amilsii_DsrA_Desamil20_1432)1.0000,(Candidatus_Acidulodesulfobacterium_acidiphilum_AP4_RZV38611.1,(Candidatus_Acidulodesulfobacterium_ferriphilum_AP3_RZD14992.1,Candidatus_Acididesulfobacter_diazotrophicus_AP1_RZD18494.1)0.9900)1.0000)1.0000)1.0000);
