# Supplementary material for: The Iron-Sulfur Flavoprotein DsrL as NAD(P)H:Acceptor Oxidoreductase in Oxidative and Reductive Dissimilatory Sulfur Metabolism
Source: Front Microbiol. 2020 Oct 16;11:578209. doi: 10.3389/fmicb.2020.578209 (PMC7596348; doi:10.3389/fmicb.2020.578209)
Supplement: Supplementary Dataset S2 — DsrL tree in Newick format. [file Table_2.doc]

((((((((((((((((((Allochromatium_vinosum_DSM_180_AAG13082,Thiocystis_violascens_DSM_198_AFL72611)0.0333,Thiorhodococcus_drewsii_AZ1_EGV31406)0.0833,(Thiocapsa_marina_5811_EGV17848,Thiocapsa_rosea_DSM_235_RKT45720)1.0000)0.0233,Lamprocystis_purpurea_WP_020504928)0.0100,Thioflavicoccus_mobilis_8321_AGA89026)0.0000,Thiorhodovibrio_sp._970_EIC21192)0.0033,(Marichromatium_purpuratum_984_AHF04296,Thermochromatium_tepidum_ATCC_43061_ATCC_43061_QGU33159)0.0000)1.0000,Achromatium_sp._WMS3_KOR32349)0.7000,(('endosymbiont of Riftia pachyptila (vent Ph05) Riftia pachyptila EGV52269',Sedimenticola_selenatireducens_BM301_PLX61201)0.9100,(Thiolapillus_brandeum_Hiromi_1_BAO45363,(Gammaproteobacteria_bacterium_OGT90902,Solemya_velesiana_gill_symbiont_OOZ37468)0.8033)0.4467)0.8667)1.0000,(Thiofilum_flexile_WP_020560440,(Thiolinea_disciformis_WP_020397038,(Thiothrix_caldifontis_DSM_21228_SEA88964,Thiothrix_nivea_DSM_5205_EIJ36276)1.0000)0.7333)1.0000)0.8300,(Thioploca_ingrica_BAP54916,(Thioalkalivibrio_halophilus_HL17_OOC11187,((Thioalkalivibrio_nitratireducens_DSM_14787_AGA32542,Thioalkalivibrio_paradoxus_ARh_1_AHE98858)1.0000,(Thioalkalivibrio_sulfidiphilus_HL-EbGr7_ACL73273,Thioalkalivibrio_thiocyanodenitrificans_WP_018232026)0.9300)0.9867)1.0000)0.3033)0.9100,(Candidatus_Muproteobacteria_bacterium_RIFCSPHIGHO2_02_FULL_65_16_A3B81_01765,(Candidatus_Muproteobacteria_bacterium_OGI43538,(Candidatus_Muproteobacteria_bacterium_OGI57755,(Candidatus_Muproteobacteria_bacterium_RIFCSPHIGHO2_02_FULL_60_13_A3D32_00265,(Candidatus_Muproteobacteria_bacterium_RIFCSPHIGHO2_12_FULL_60_33_A3E57_06600,Candidatus_Muproteobacteria_bacterium_RIFCSPLOWO2_01_FULL_60_18_OGI50061)0.1833)0.1400)1.0000)0.0933)1.0000)0.3533,(endosymbiont_of_Bathymodiolus_sp._WP_010645604,(Candidatus_Ruthia_magnifica_str._Cm_ABL02578,Candidatus_Vesicomyosocius_okutanii_HA_BAF61893)1.0000)1.0000)0.6167,(Candidatus_Thiomargarita_nelsonii_Hydrate_Ridge_Provanna_laevis_KHD06377,Myxococcales_bacterium_SURF_8_C4523_03280)1.0000)0.0267,((Alkalilimnicola_ehrlichii_MLHE-1_ABI57007,Halorhodospira_halophila_SL1_ABM62723_AAOQ01000000_AAOQ01000001_AAOQ01000002_AAOQ01000003)1.0000,(((Magnetospirillum_gryphiswaldense_MSR-1_AVM74991,Magnetospirillum_magneticum_AMB-1_BAE52179)1.0000,Phaeospirillum_fulvum_DSM_13234_SEH40517)0.6067,((Magnetovibrio_blakemorei_MV-1_OEJ68387,Myxococcales_bacterium_SURF_8_RJO72418)0.6600,((Rhodobium_orientis_DSM_11290_RAI27273,Ruegeria_marisrubri_ZGT118_KUJ80512)0.4767,(Methylacidiphilales_bacterium_SM1_5_30_NJL06915,(Rhodoblastus_acidophilus_WP_155444415,Rhodomicrobium_vannielii_ATCC_17100_ADP69871)0.3767)0.9967)0.5667)1.0000)0.3967)0.6067)0.4000,(((Sulfuricella_denitrificans_skB26_skB26_BAN36510,Sulfurirhabdus_autotrophica_DSM_100309_TCV86681)0.7100,(Thiobacillus_denitrificans_ATCC_25259_AAZ98430,Thiobacillus_thioparus_WP_026240625)1.0000)0.8467,((Burkholderiales_bacterium_JOSHI_001_JOSHI_001_EHR72136,Comamonadaceae_bacterium_SYSU_G00088_WP_119289904)1.0000,(Sulfuritalea_hydrogenivorans_sk43H_DSM_22779_BAO29235,(Sideroxydans_lithotrophicus_ES-1_ES-1_ADE11911,Thermomicrobiales_bacterium_Bin_2_1_TXG81329)1.0000)0.1467)0.9633)1.0000)1.0000,(((Deltaproteobacteria_bacterium_CG_2015-19_70_48_GW870_09430,Nitrospirae_bacterium_CG2_30_70_394_OIP63244)1.0000,Magnetococcus_marinus_MC-1_MC-1_ABK44659)0.6533,(((((Deltaproteobacteria_bacterium_UBA12577_DF909_02655,Deltaproteobacteria_bacteriumUBA9332_DA86_01430)0.7667,Deltaproteobacteria_bacterium_NP955_CL925_13695)1.0000,(Deltaproteobacteria_bacterium_UBA8081_DCG23_08995,Verrucomicrobiales_bacterium_NAT181_MAW12575)1.0000)1.0000,Deltaproteobacteria_bacterium_UBA9617_DIT94_11020)1.0000,((Chlorobium_luteolum_DSM_273_ABB22928,Chlorobium_phaeovibrioides_DSM_265_ABP36069)0.8233,(((((Chlorobium_limicola_DSM_245_ACD89779,Chlorobium_limicola_Frasassi_KUL33300)1.0000,Chlorobium_phaeobacteroides_DSM_266_ABL64200)0.7833,Pelodictyon_phaeoclathratiforme_BU-1_ACF44514)0.8033,Chlorobium_chlorochromatii_CaD3_ABB29202)0.9233,((Prosthecochloris_aestuarii_DSM_271_ACF45097,Prosthecochloris_sp._GSB1_ASQ89562)0.9700,(Chlorobaculum_parvum_NCIB_8327_ACF10458,((Chlorobaculum_limnaeum_DSM_1677_AOS83892,Chlorobaculum_limnaeum_DSM_1677_AOS84661)1.0000,(Chlorobaculum_tepidum_TLS_AAM72090,Chlorobaculum_tepidum_TLS_AAM73463)1.0000)1.0000)0.9967)0.9200)0.5233)1.0000)1.0000)1.0000)1.0000,(Candidatus_Lambdaproteobacteria_bacterium_OGG97050,Candidatus_Lambdaproteobacteria_bacterium_OGH01168)1.0000,((((Candidatus_Acididesulfobacter_diazotrophicus_AP1_RZD18491,Candidatus_Acidulodesulfobacterium_ferriphilum_AP3_RZD14989)0.9500,Candidatus_Acidulodesulfobacterium_acidiphilum_AP4_RZV38614)1.0000,(Desulfurella_amilsii_TR1_OSS41879,Desulfurella_multipotens_DSM_8415_SDB96229)1.0000)1.0000,((Desulfobacteraceae_bacterium_E44_bin91_TES94602,NfnB_Thermotoga_maritima_DSM_3109_4YRY_D)0.9433,((((((Nitrospirae_bacterium_CG_4_8_14_3_um_filter_50_41_PIW85965,Nitrospirae_bacterium_CG17_big_fil_post_rev_8_21_14_2_50_50_9_PIV84583)0.8067,Nitrospirae_bacterium_CG08_land_8_20_14_0_20_52_24_PIS37301)0.9967,Nitrospirae_bacterium_CG2_30_53_67_OIP62037)1.0000,(Candidatus_Desantisbacteria_bacterium_CG_4_8_14_3_um_filter_40_12_PIX17661,Candidatus_Desantisbacteria_bacterium_CG2_30_40_21_OIP40282)1.0000)1.0000,(Gaiellales_bacterium_C4534_01065,(Actinobacteria_bacterium_CG08_land_8_20_14_0_20_50_39_PIU27534,(Actinobacteria_bacterium_CG_4_10_14_3_um_filter_50_156_PIY39369,Actinobacteria_bacterium_CG2_30_50_142_OIO86557)0.5733)1.0000)1.0000)0.5933,(((((((Desulfopila_sp._IMCC35006_FCL47_RS17550,Desulforhopalus_sp._IMCC35007_FCL48_21255)1.0000,Desulfopila_sp._IMCC35008_GA520_RS15900)1.0000,(Desulfobacter_sp._ARS36_CL941_05810,Desulfobacterales_bacterium_HyVt-363_ENI07_10635)1.0000)0.6667,(Desulfobulbaceae_bacterium_S5133MH15_BA866_07805,Desulfobulbaceae_bacteriumS3730MH12_BA862_03835)1.0000)0.9833,(Chlorobium_phaeobacteroides_BS1_ACE04772,Prosthecochloris_sp._V1_PWW81152)1.0000)1.0000,(Gaiellales_bacterium_C4534_01030,(Nitrospirae_bacterium_CG2_30_53_67_AUK29_02145,(Nitrospinae_bacterium_UBA9963_HBA26581,Nitrospirae_bacterium_RBG_19FT_COMBO_42_15_OGW50294)1.0000)0.5233)1.0000)0.3233,((((Acidobacteria_bacterium_37-71-11_OYW06934,Anaeromyxobacter_sp._RBG_16_69_14_OFX25127)0.9267,Deltaproteobacteria_bacterium_B64_G9_DRI34_03225)0.9900,(Candidatus_Sulfotelmatobacter_kueseliae_SPF32259,(Acidobacteriia_bacterium_SbA2_SPE28132,Candidatus_Sulfopaludibacter_sp._SbA3_SPE43172)1.0000)0.7867)0.5000,(((Gemmatimonadales_bacterium_TFH67021,Planctomycetes_bacterium_RBG_13_63_9_OHB72513)0.9833,Deltaproteobacteria_bacterium_RIFOXYA12_FULL_61_11_A2284_04105)0.3800,((Candidatus_Omnitrophica_bacterium_SURF_12_RJP18718,Candidatus_Schekmanbacteria_bacterium_OGL46692)0.4833,(Deltaproteobacteria_bacterium_SpSt-825_ENW17_08270,(Deltaproteobacteria_bacterium_ADurb.Bin207_BWY17_04067,(((Candidate_division_Zixibacteria_bacterium_HGW-Zixibacteria-1_CVT49_04215,candidate_division_Zixibacteria_bacterium_HyVt-29_HDL03316)1.0000,uncultured_sulfate-reducing_bacterium_CAJ31166)1.0000,(((Armatimonadetes_bacterium_CG_4_8_14_3_um_filter_66_20_PIX40392,Armatimonadetes_bacterium_CG2_30_66_41_OIP09157)0.0500,Armatimonadetes_bacterium_CG_4_9_14_3_um_filter_66_141_PJB60213)1.0000,(candidate_division_Zixibacteria_bacterium_SURF9_RJP73754,((candidate_division_Zixibacteria_bacterium_KS3-K099_NIP41367,candidate_division_Zixibacteria_bacterium_SpSt-1246_HER00049)1.0000,(Ignavibacteriae_bacterium_B3_G1_RKY97480,((Mushroom_Spring_Metagenome_ROL57978,Nakabusa_Hot_Spring_Metagenome_ROL57725)1.0000,(Chocolate_Pot_Hot_Spring_Metagenome_ROL58764,(Ignavibacteria_bacterium_GWA2_35_8_A2X63_09505,(Ignavibacteria_bacterium_GWB2_35_12_OGU41173,(Ignavibacteria_bacterium_RIFOXYA2_FULL_35_10_A2220_15450,Ignavibacteria_bacterium_RIFOXYC2_FULL_35_21_A2475_17050)0.2233)0.1867)1.0000)0.9333)0.9433)0.7267)0.5267)0.5433)0.1600)0.3500)0.2167)0.1067)0.3667)0.4833)0.7800)0.0533)0.1067)0.2733)0.9200);
